# Supplementary material for: Development and Characterization of Symbiotic Buffalo Petit Suisse Cheese Utilizing Whey Retention and Inulin Incorporation
Source: Foods. 2023 Dec 1;12(23):4343. doi: 10.3390/foods12234343 (PMC10705983; doi:10.3390/foods12234343)
Supplement: Supplementary file 1 [file foods-12-04343-s001.zip]

Archive with 1 entries (1 files):
- foods-2742608-supplementary.pdf
